# Supplementary material for: Sponge bHLH Gene Expression in Xenopus laevis Disrupts Inner Ear and Lateral Line Neurosensory Development and Otic Afferent Pathfinding
Source: Int J Mol Sci. 2025 Jun 7;26(12):5487. doi: 10.3390/ijms26125487 (PMC12193494; doi:10.3390/ijms26125487)
Supplement: Supplementary file 1 [file ijms-26-05487-s001.zip]

Archive with 1 entries (1 files):
- ijms-3659085-supplementary.pdf
